# Supplementary material for: Arbuscular Mycorrhizal Fungi as Natural Biofertilizers: Let's Benefit from Past Successes
Source: Front Microbiol. 2016 Jan 19;6:1559. doi: 10.3389/fmicb.2015.01559 (PMC4717633; doi:10.3389/fmicb.2015.01559)
Supplement: Supplementary Material S2 — The table reports the authors of the study, the count of articles that group more than one experiment, the year of publication, the scientific journal, the cultivation condition in which the experiment was carried out (field, greenhouse, outdoor pot, or growth chamber), the stress type applied (abiotic, biotic, or none), the stress description, the list of host-plant species included in the experiment, the plant family they belong to, the origin of the inoculants (native, collection, commercial, non-native, or combined), the type of AMF propagule applied (spores, hyphae, or colonized roots), the application method (monospecies, multispecies or both), the tested AMF species list, the list of other microorganisms combined to the inocula tested in the experiment and the outcome of the inoculation process in terms of the presence/absence of a positive significant effect (sign. or non-sign., respectively) on root colonization, root and shoot biomass, yield, plant nutrition, and plant defense from a given pathogen. As far as root colonization is concerned, any positive effect recorded in the experiment, regardless of whether it was found for the frequency, the intensity or the presence of arbuscules, was considered as significant. As for yield, any significant improvement, in terms of biomass or quality, was considered as significant. Plant defense from pathogen was considered as significant when plant survival, biomass and/or production were improved after AMF inoculation. [file DataSheet2.xlsx]

## Sheet: Foglio1
AUTHORS	N. OF ARTICLES	YEAR	JOURNAL	CONDITION	STRESS TYPE	STRESS DESCRIPTION	HOST-PLANT SPECIES	HOST-PLANT FAMILY	INOCULANT ORIGIN	INOCULUM PROPAGATION	TYPE OF PROPAGULE APPLIED	APPLIED AS	TOTAL INOCULUM SPECIES COMPOSITION	OTHER MICROORGANISMS APPLIED	COLONIZATION GAIN	ROOT BIOMASS INCREASE	SHOOT BIOMASS INCREASE	YIELD INCREASE	PLANT NUTRITION IMPROVEMENT	PLANT DEFENSE FROM PATHOGEN
Affokpon et al.	1	2011	Biology and Fertility of Soils	greenhouse	biotic	resistance to nematode	Solanum lycopersicum	Solanaceae	commercial	trap plant	spores and hyphae	monospecies	Funneliformis mosseae, Rhizophagus clarus and Sclerocystis dussii	none	sign.	not measured	not measured	not measured	not measured	sign.
Affokpon et al.		2011	Biology and Fertility of Soils	greenhouse	biotic	resistance to nematode	Solanum lycopersicum	Solanaceae	native	trap plant	spores and hyphae	monospecies	Claroideoglomus etunicatum BEN101, Claroideoglomus etunicatum BEN102, Claroideoglomus etunicatum BEN104, Claroideoglomus etunicatum BEN105, Glomus hoi BEN131, Glomus hoi BEN132, Glomus hoi BEN133, Claroideoglomus claroideum BEN143, Acaulospora scrobiculata BEN201, Acaulospora scrobiculata BEN202, Acaulospora spinosa BEN211, Acaulospora spinosa BEN212, Acaulospora spinosa BEN213, Acaulospora sp. B…	none	sign.	not measured	not measured	not measured	not measured	sign.
Affokpon et al.		2011	Biology and Fertility of Soils	field	biotic	resistance to nematode	Solanum lycopersicum	Solanaceae	native	trap plant	spores and hyphae	monospecies	Claroideoglomus etunicatum BEN102, Funneliformis mosseae BEN112, Acaulospora scrobiculata BEN202, Kuklospora kentinensis BEN302	none	sign.	not measured	not measured	sign.	not measured	sign.
Affokpon et al.		2011	Biology and Fertility of Soils	field	biotic	resistance to nematode	Daucus carota	Apiaceae	native	trap plant	spores and hyphae	monospecies	Claroideoglomus etunicatum BEN102, Funneliformis mosseae BEN112, Acaulospora scrobiculata BEN202, Kuklospora kentinensis BEN302	none	not measured	not measured	not measured	sign.	not measured	sign.
Al-Karaki	1	2002	Journal of Plant Nutrition	field	abiotic	nutrient stress	Allium sativum	Liliaceae	not mentioned	trap plant	spores, colonized roots, hyphae	monospecies	Rhizophagus fasciculatus	none	sign.	not measured	not measured	sign.	sign.	not measured
Alam et al.	1	2011	Archives of Agronomy and Soil Science	greenhouse	none	none	Pelargonium graveolens	Geraniaceae	not mentioned	trap plant	spores, colonized roots, hyphae	monospecies	Glomus aggregatum, Rhizophagus fasciculatus, Rhizophagus intraradices, Funneliformis mosseae	PGPR	sign.	not measured	sign.	not measured	not measured	not measured
Alam et al.		2011	Archives of Agronomy and Soil Science	field	none	none	Pelargonium graveolens	Geraniaceae	not mentioned	trap plant	spores, colonized roots, hyphae	monospecies	Funneliformis mosseae	PGPR	sign.	not measured	sign.	sign.	not measured	not measured
Alguacil et al.	1	2005	Biology and Fertility of Soils	field	abiotic	revegetation of semiarid land	Olea europea and Retama sphaerocarpa	Oleaceae and Fabaceae	collection	trap plant	spores, colonized roots, hyphae	monospecies	Claroideoglomus claroideum EEZ24	none	sign.	sign.	sign.	not measured	not measured	not measured
Alguacil et al.		2005	Biology and Fertility of Soils	field	abiotic	revegetation of semiarid land	Olea europea and Retama sphaerocarpa	Oleaceae and Fabaceae	native	trap plant	spores, colonized roots, hyphae	multispecies	Funneliformis geosporum EEZ 31, Diversispora eburnea EEZ 39, Glomus microaggregatum EEZ 40, Septoglomus constrictum EEZ 42, Funneliformis mosseae EEZ 43, Funneliformis coronatum EEZ 44, Rhizophagus intraradices EEZ 45 and a Glomeraceae sp. EEZ 46	none	sign.	sign.	sign.	not measured	not measured	not measured
Aroca et al.	1	2008	Microbial Ecology	greenhouse	abiotic	drought stress	Solanum lycopersicum	Solanaceae	collection	trap plant	spores, colonized roots, hyphae	monospecies	Rhizophagus intraradices BEG121	none	sign.	not measured	sign.	not measured	not measured	not measured
Ashrafi et al.	1	2014	Soil Science and Plant Nutrition	outdoor pot	abiotic	saline stress	Medicago sativa	Fabaceae	commercial	not mentioned	not mentioned	monospecies	Funneliformis mosseae	PGPR	sign.	not measured	not measured	sign.	sign.	not measured
Asrar et al.	1	2012	Photosynthetica	greenhouse	abiotic	drought stress	Antirrhinum majus	Scophulariaceae	native	trap plant	spores, colonized roots, hyphae	monospecies	Septoglomus deserticola	none	sign.	sign.	sign.	sign.	sign.	not measured
Badda et al.	1	2015	Journal of Natural Fibers	greenhouse	abiotic	nutrient stress	Gossypium arboreum	Malvaceae	native	trap plant	spores, colonized roots, hyphae	monospecies and multispecies	Funneliformis mosseae and Acaulospora laevis	PGPR	sign.	sign.	sign.	sign.	sign.	not measured
Badda et al.	1	2013	Journal of Natural Fibers	greenhouse	none	none	Gossypium arboreum	Malvaceae	native	trap plant	spores, colonized roots, hyphae	monospecies and multispecies	Funneliformis mosseae and Acaulospora laevis	saprophytic fungi and PGPR	sign.	sign.	sign.	sign.	sign.	not measured
Barcos Arias et al.	1	2015	International Journal of Phytoremediation	greenhouse	abiotic	contaminated soil	Hordeum vulgare and Helianthus annuus	Poaceae and Asteraceae	not mentioned	not mentioned	not mentioned	multispecies	Rhizophagus intraradices, Diversispora eburnea, Rhizophagus diaphanus, and Claroideoglomus claroideum	none	not measured	sign.	sign.	not measured	sign.	not measured
Beltrano et al.	1	2013	Journal of Soil Science and Plant Nutrition	greenhouse	abiotic	saline and nutrient stress	Capsicum annuum	Solanaceae	collection	trap plant	spores, colonized roots, hyphae	monospecies	Rhizophagus irregularis DAOM197198	none	sign.	not measured	sign.	not measured	sign.	not measured
Bhattacharya and Bagyaraj	1	2002	Biological Agriculture and Horticulture	greenhouse	none	none	Coffea arabica	Rubiaceae	collection	trap plant	spores, colonized roots, hyphae	monospecies	Acaulospora laevis, Gigaspora margarita, Funneliformis caledonium, Rhizophagus fasciculatus, Rhizophagus intraradices, Ambispora leptoticha, Glomus macrocarpum, Funneliformis mosseae	none	sign.	not measured	sign.	not measured	sign.	not measured
Birhane et al.	1	2012	Oecologia	greenhouse	abiotic	drought stress	Boswellia papyrifera	Burseraceae	native	trap plant	spores, colonized roots, hyphae	multispecies	unknown	none	sign.	sign.	sign.	not measured	sign.	not measured
Birhane et al.	1	2015	Plant Ecology and Diversity	greenhouse	abiotic	drought stress	Acacia etbaica, Acacia senegal and Boswellia papyrifera	Fabaceae X2 and Burseraceae	native	trap plant	spores, colonized roots, hyphae	multispecies	unknown	none	sign.	non-sign.	sign.	not measured	sign.	not measured
Briccoli Bati et al.	1	2015	Mycorrhiza	greenhouse	abiotic	contaminated soil	Olea europea	Oleaceae	commercial	not mentioned	not mentioned	multispecies	Glomeraceae spp.	none	sign.	not measured	sign.	not measured	sign.	not measured
Briccoli Bati et al.		2015	Mycorrhiza	greenhouse	abiotic	contaminated soil	Olea europea	Oleaceae	native	trap plant	spores, colonized roots, hyphae	multispecies	Scutellospora heterogama, Paraglomus laccatum and Diversispora celata	none	sign.	not measured	sign.	not measured	sign.	not measured
Busquets et al.	1	2010	Symbiosis	greenhouse	abiotic	drought stress	Spartium junceum and Anthyllis cytisoides	Fabaceae X2	collection	trap plant	spores, colonized roots, hyphae	monospecies	Rhizophagus intraradices BEG 72 and Funneliformis mosseae BEG116	PGPR	sign.	non-sign.	sign.	not measured	not measured	not measured
Campanelli et al.	1	2014	Journal of Plant Interactions	greenhouse	abiotic	transplant shock	Cynara cardunculus	Asteraceae	commercial/collection	trap plant	spores, colonized roots, hyphae	monospecies	Rhizophagus intraradices and Septoglomus viscosum	none	not measured	sign.	sign.	sign.	sign.	not measured
Camprubì et al.	1	2008	Mycorrhiza	greenhouse	abiotic	nutrient stress	Vitis vinifera	Vitaceae	native	trap plant	spores, colonized roots, hyphae	monospecies	Rhizophagus intraradices	none	sign.	not measured	sign.	not measured	not measured	not measured
Camprubì et al.		2008	Mycorrhiza	greenhouse	abiotic	nutrient stress	Vitis vinifera	Vitaceae	collection	trap plant	spores, colonized roots, hyphae	monospecies	Rhizophagus intraradices BEG72	none	sign.	not measured	sign.	not measured	not measured	not measured
Camprubì et al.		2008	Mycorrhiza	field	biotic	resistance to fungi	Vitis vinifera	Vitaceae	native	trap plant	spores, colonized roots, hyphae	monospecies	Rhizophagus intraradices	none	not measured	not measured	non-sign.	not measured	not measured	not measured
Camprubì et al.		2008	Mycorrhiza	field	biotic	resistance to fungi	Vitis vinifera	Vitaceae	collection	trap plant	spores, colonized roots, hyphae	monospecies	Rhizophagus intraradices BEG72	none	not measured	not measured	sign.	not measured	not measured	not measured
Carretero et al.	1	2008	Journal of Plant Nutrition	greenhouse	abiotic	saline stress	Manihot esculenta	Euphorbiaceae	collection	trap plant	spores, colonized roots, hyphae	monospecies	Rhizophagus intraradices 11AG8903	none	not measured	non-sign.	sign.	not measured	non-sign.	not measured
Cartmill et al.	1	2007	Journal of Plant Nutrition	greenhouse	abiotic	contaminated soil	Rosa multiflora	Rosaceae	non-native	trap plant	spores, colonized roots, hyphae	multispecies	Diversispora eburnea, Claroideoglomus claroideum and Rhizophagus diaphanus	none	not measured	non-sign.	sign.	not measured	sign.	not measured
Ceballos et al.	1	2013	PlosONE	field	abiotic	nutrient stress	Manihot esculenta	Euphorbiaceae	commercial	in vitro	spores	monospecies	Rhizophagus irregularis DAOM197198	none	non-sign.	sign.	not measured	sign.	not measured	not measured
Conversa et al.	1	2013	Biology and Fertility of Soils	field	abiotic	nutrient stress	Solanum lycopersicum	Solanaceae	commercial	trap plant	spores, colonized roots, hyphae	monospecies	Rhizophagus intraradices	none	non-sign.	not measured	sign.	sign.	sign.	not measured
Copetta et al.	1	2011	Plant Biosystems	greenhouse	abiotic	nutrient stress	Solanum lycopersicum	Solanaceae	not mentioned	trap plant	spores, colonized roots, hyphae	multispecies	Funneliformis mosseae, Funneliformis caledonium, Septoglomus viscosum, Rhizophagus intraradices and Funneliformis coronatum	saprophytic fungi and PGPR	sign.	non-sign.	sign.	sign.	sign.	not measured
Corkidi et al.	1	2004	Journal of Environmental Horticulture	greenhouse	none	none	Zea mays	Poaceae	commercial	not mentioned	not mentioned	monospecies and multispecies	Rhizophagus intraradices, Gigaspora spp., Glomeraceae spp., other Glomeromycota spp.	not mentioned	not measured	not measured	non-sign.	not measured	not measured	not measured
Dare et al.	1	2010	Communications in Soil Science and Plant Analysis	greenhouse	abiotic	nutrient stress	Dioscorea spp.	Dioscoreaceae	not mentioned	not mentioned	spores, colonized roots, hyphae	multispecies	Funneliformis mosseae, Septoglomus deserticola, and Acaulospora laevis	none	sign.	sign.	non-sign.	sign.	sign.	not measured
Doubková et al.	1	2013	Mycorrhiza	greenhouse	none	none	Knautia arvensis	Dipsacaceae	native	not mentioned	not mentioned	monospecies and multispecies	Glomeraceae spp., Acaulospora sp.	not mentioned	not measured	sign.	sign.	non-sign.	sign.	not measured
Douds et al.	1	2007	Biological Agriculture and Horticulture	field	abiotic	nutrient stress	Solanum tuberosum	Solanaceae	commercial	not mentioned	not mentioned	monospecies	Rhizophagus intraradices	none	non-sign.	not measured	non-sign.	sign.	non-sign.	not measured
Douds et al.		2007	Biological Agriculture and Horticulture	field	abiotic	nutrient stress	Solanum tuberosum	Solanaceae	native	trap plant	spores, colonized roots, hyphae	multispecies	Funneliformis mosseae, Claroideoglomus etunicatum, Claroideoglomus claroideum, Gigaspora gigantea, and Funneliformis geosporum	none	non-sign.	not measured	non-sign.	sign.	non-sign.	not measured
Dutt et al.	1	2013	Journal of Plant Nutrition	greenhouse	abiotic	nutrient stress	Prunus armeniaca	Rosaceae	not mentioned	trap plant	spores, colonized roots, hyphae	monospecies	Rhizophagus fasciculatus, Funneliformis mosseae, Glomus macrocarpum and Sclerocystis dussii	none	sign.	sign.	sign.	not measured	sign.	not measured
Estrada et al.	1	2013	Plant and Soil	greenhouse	abiotic	saline stress	Asteriscus maritimus	Asteraceae	native	trap plant	spores, colonized roots, hyphae	monospecies	Rhizophagus intraradices, Claroideoglomus etunicatum and Septoglomus constrictum	none	sign.	sign.	sign.	not measured	not measured	not measured
Estrada et al.		2013	Plant and Soil	greenhouse	abiotic	saline stress	Asteriscus maritimus	Asteraceae	collection	trap plant	spores, colonized roots, hyphae	monospecies	Rhizophagus intraradices	none	sign.	sign.	sign.	not measured	not measured	not measured
Farmer et al.	1	2007	Applied Soil Ecology	field	none	none	Ipomoea batatas	Convolvulaceae	native/collection	trap plant	spores, colonized roots, hyphae	monospecies and multispecies	Claroideoglomus etunicatum BEG168, Claroideoglomus etunicatum HB-Bd45-Gsp2, Rhizophagus intraradices BEG141, Funneliformis mosseae BEG167	none	sign.	not measured	non-sign.	non-sign.	not measured	not measured
Farmer et al.		2007	Applied Soil Ecology	field	none	none	Ipomoea batatas	Convolvulaceae	commercial	trap plant	spores, colonized roots, hyphae	multispecies	Rhizophagus intraradices and Funneliformis mosseae	none	non-sign.	not measured	non-sign.	non-sign.	not measured	not measured
Feng et al.	1	2002	Communications in Soil Science and Plant Analysis	greenhouse	abiotic	nutrient stress	Gossypium arboreum	Malvaceae	not mentioned	trap plant	spores, colonized roots, hyphae	monospecies	Funneliformis mosseae and Sclerocystis sinuosa	none	sign.	not measured	sign.	not measured	sign.	not measured
Fini et al.	1	2011	Mycorrhiza	outdoor pot	abiotic	drought stress	Acer campestre and Tilia cordata	Sapindaceae and Tiliaceae	native	trap plant	spores, colonized roots, hyphae	monospecies and multispecies	Funneliformis geosporum, Funneliformis mosseae and Rhizophagus clarus	ECM	sign.	not measured	non-sign.	not measured	not measured	not measured
Gai et al.	1	2006	Journal of Plant Nutrition	greenhouse	none	none	Ipomoea batatas	Convolvulaceae	native	trap plant	spores, colonized roots, hyphae	monospecies	Claroideoglomus etunicatum, Funneliformis mosseae, Rhizophagus intraradices, Acaulospora morrowea and Scutellospora gilmorei	none	sign.	non-sign.	sign.	sign.	sign.	not measured
Galvan et al.	1	2011	Theoretical and Applied Genetics	greenhouse	none	none	Allium spp.	Liliaceae	collection	not mentioned	spores	monospecies	Rhizophagus intraradices	none	not measured	sign.	sign.	not measured	not measured	not measured
Garg and Pandey	1	2015	Mycorrhiza	greenhouse	abiotic	saline stress	Cajanus cajan	Fabaceae	native	trap plant	spores, colonized roots, hyphae	multispecies	Glomeraceae spp., Acaulospora spp. and Gigaspora spp.	PGPR	sign.	sign.	sign.	sign.	sign.	not measured
Garg and Pandey		2015	Mycorrhiza	greenhouse	abiotic	saline stress	Cajanus cajan	Fabaceae	collection	trap plant	spores, colonized roots, hyphae	monospecies and multispecies	Funneliformis mosseae and Rhizophagus irregularis	PGPR	sign.	sign.	sign.	sign.	sign.	not measured
Garg et al.	1	2014	Acta Physiologiae Plantarum	outdoor pot	abiotic	saline stress	Cicer arietinum	Fabaceae	collection	trap plant	spores, colonized roots, hyphae	monospecies	Funneliformis mosseae UTMU128WM1/1	none	not measured	sign.	sign.	sign.	sign.	not measured
Garmendia and Mangas	1	2014	Journal of Plant Nutrition	greenhouse	abiotic	saline stress	Lactuca sativa	Asteraceae	collection	trap plant	spores, colonized roots, hyphae	monospecies	Funneliformis mosseae and Rhizophagus intraradices	none	sign.	non-sign.	non-sign.	not measured	sign.	not measured
Garmendia and Mangas		2014	Journal of Plant Nutrition	greenhouse	abiotic	saline stress	Lactuca sativa	Asteraceae	commercial	not mentioned	spores	monospecies and multispecies	Funneliformis mosseae and Rhizophagus intraradices	none	sign.	non-sign.	non-sign.	not measured	sign.	not measured
Gaur and Adholeya	1	2002	Biology and Fertility of Soils	field	abiotic	nutrient stress	Zea mays, Medicago sativa, Trifolium alexandrinum, Avena sativa, and Sorghum vulgare	Poaceae X3 and Fabaceae X2	native	trap plant	spores, colonized roots, hyphae	multispecies	Glomeraceae spp., Scutellospora spp. and Gigaspora spp.	none	sign.	sign.	sign.	sign.	sign.	not measured
Gaur and Adholeya	1	2005	Journal of Plant Nutrition	field	abiotic	nutrient stress	Petunia hybrida, Tagetes erecta, Callistephus chinensis, Papaver rhoeas, and Dianthus caryophyllus	Solanaceae, Asteraceae X2, Papaveraceae and Caryophyllaceae	native	trap plant	spores, colonized roots, hyphae	multispecies	Glomeraceae spp., Scutellospora spp. and Gigaspora spp.	none	sign.	sign.	sign.	non-sign.	sign.	not measured
Gaur and Adholeya		2005	Journal of Plant Nutrition	field	abiotic	nutrient stress	Petunia hybrida, Tagetes erecta, Callistephus chinensis, Papaver rhoeas, and Dianthus caryophyllus	Solanaceae, Asteraceae X2, Papaveraceae and Caryophyllaceae	collection	trap plant	spores, colonized roots, hyphae	monospecies	Rhizophagus intraradices DAOM181602	none	sign.	sign.	sign.	non-sign.	sign.	not measured
Gosling et al.	1	2015	Mycorrhiza	greenhouse	abiotic	nutrient stress	Allium cepa	Liliaceae	collection	trap plant	spores, colonized roots, hyphae	monospecies and multispecies	Funneliformis caledonium BEG20, Funneliformis mosseae BEG12, Rhizophagus manihotis FL879, Rhizophagus irregularis BEG144, Paraglomus occultum WV224, Racocetra fulgida VA103B and Acaulospora spinosa NC501	none	sign.	not measured	sign.	not measured	sign.	not measured
Grümberg et al.	1	2015	Biology and Fertility of Soils	greenhouse	abiotic	drought stress	Glycine max	Fabaceae	native	trap plant	spores, colonized roots, hyphae	monospecies and multispecies	Septoglomus constrictum, Glomeraceae sp. and Glomus aggregatum	none	sign.	non-sign.	non-sign.	not measured	sign.	not measured
Gryndler et al.	1	2002	Journal of Plant Nutrition	greenhouse	none	none	Fragaria x ananassa	Rosaceae	collection	trap plant	spores, colonized roots, hyphae	monospecies and multispecies	Rhizophagus fasciculatus, Claroideoglomus etunicatum and Claroideoglomus claroideum	PGPR	sign.	not measured	sign.	non-sign.	sign.	not measured
Guo et al.	1	2007	Journal of Plant Nutrition	greenhouse	abiotic	nutrient stress	Allium fistulosum	Liliaceae	collection	trap plant	spores, colonized roots, hyphae	monospecies	Claroideoglomus etunicatum BEG168, Rhizophagus intraradices BEG141 and Funneliformis mosseae BEG167	none	sign.	sign.	non-sign.	sign.	sign.	not measured
Hart et al.	1	2015	Mycorrhiza	greenhouse	none	none	Solanum lycopersicum	Solanaceae	commercial	not mentioned	not mentioned	monospecies and multispecies	Funneliformis mosseae BEG12 and Rhizophagus irregularis BB-E	none	sign.	not measured	sign.	sign.	sign.	not measured
Hashem et al.	1	2015	Journal of Plant Interactions	greenhouse	abiotic	saline stress	Panicum turgidum	Poaceae	not mentioned	trap plant	spores, colonized roots, hyphae	multispecies	Funneliformis mosseae, Rhizophagus intraradices and Claroideoglomus etunicatum	none	not measured	not measured	not measured	sign.	sign.	not measured
Hayek et al.	1	2012	Agronomy for Sustainable Development	greenhouse	abiotic	nutrient stress	Petunia hybrida	Solanaceae	commercial	not mentioned	not mentioned	monospecies	Funneliformis mosseae BEG12	none	sign.	not measured	sign.	not measured	sign.	not measured
Hayek et al.		2012	Agronomy for Sustainable Development	greenhouse	abiotic	saline stress	Petunia hybrida	Solanaceae	commercial	not mentioned	not mentioned	monospecies	Funneliformis mosseae BEG12	none	sign.	not measured	sign.	not measured	non-sign.	not measured
Hayek et al.		2012	Agronomy for Sustainable Development	greenhouse	biotic	resistance to fungi	Petunia hybrida	Solanaceae	commercial	not mentioned	not mentioned	monospecies	Funneliformis mosseae BEG12, Gigaspora rosea BEG9 and Rhizophagus intraradices BEG141	none	sign.	not measured	sign.	not measured	sign.	sign.
Hernadi et al.	1	2012	HortScience	field	abiotic	nutrient stress	Capsicum annuum	Solanaceae	commercial	not mentioned	not mentioned	multispecies	Rhizophagus intraradices BEG140, Funneliformis mosseae BEG95, Claroideoglomus etunicatum BEG92, Claroideoglomus claroideum BEG96, Glomus microaggregatum BEG56 and Funneliformis geosporum BEG199	none	non-sign.	non-sign.	sign.	sign.	not measured	not measured
Jha et al.	1	2012	Indian Journal of Microbiology	greenhouse	none	none	Bambusa bambos and Dendrocalamus strictus	Poaceae X2	native	trap plant	spores, colonized roots, hyphae	monospecies	Acaulospora scrobiculata, Glomus aggregatum, Glomus arborense, Rhizophagus diaphanus, and Rhizophagus intraradices	none	not measured	sign.	sign.	sign.	sign.	not measured
Jha et al.		2012	Indian Journal of Microbiology	greenhouse	none	none	Bambusa bambos and Dendrocalamus strictus	Poaceae X2	collection	trap plant	spores, colonized roots, hyphae	monospecies	Acaulospora mellea, Glomus cerebriforme, Claroideoglomus etunicatum, Rhizophagus fasciculatus, Glomus hoi, Paraglomus occultum and Glomeraceae sp.	none	not measured	sign.	sign.	sign.	sign.	not measured
Jin et al.	1	2013	Mycorrhiza	growth chamber	none	none	Pisum sativum	Fabaceae	collection	trap plant	spores	monospecies and multispecies	Rhizophagus irregularis DAOM197198, Funneliformis mosseae DAOM221475 and Rhizophagus clarus DAOM 234281	PGPR	sign.	sign.	sign.	not measured	sign.	not measured
Kahkola et al.	1	2012	Nutrient Cycling in Agroecosystems	greenhouse	none	none	Theobroma cacao	Sterculiaceae	not mentioned	trap plant	colonized roots	unknown	unknown	none	sign.	sign.	sign.	not measured	sign.	not measured
Kapoor et al.	1	2007	Mycorrhiza	field	abiotic	nutrient stress	Artemisia annua	Asteraceae	not mentioned	trap plant	spores, colonized roots, hyphae	monospecies	Glomus macrocarpum and Rhizophagus fasciculatus	none	sign.	not measured	sign.	sign.	sign.	not measured
Kapulnik et al.	1	2010	Symbiosis	field	biotic	resistance to fungi	Olea europaea	Oleaceae	native	trap plant	spores, colonized roots, hyphae	monospecies and multispecies	Funneliformis mosseae and Rhizophagus intraradices	none	sign.	not measured	sign.	sign.	not measured	non-sign.
Karthikeyan and Muthukumar	1	2006	Forests, Trees and Livelihoods	greenhouse	none	none	Acacia planifrons	Fabaceae	native	trap plant	spores, colonized roots, hyphae	monospecies and multispecies	Rhizophagus fasciculatus and Funneliformis geosporum	PGPR	sign.	sign.	sign.	not measured	sign.	not measured
Karthikeyan and Prakash	1	2008	Forests, Trees and Livelihoods	greenhouse	abiotic	mine spoils	Eucalyptus camaldulensis	Myrtaceae	native	trap plant	spores, colonized roots, hyphae	monospecies	Glomus aggregatum	PGPR	not measured	sign.	sign.	not measured	not measured	not measured
Karthikeyan and Prakash		2008	Forests, Trees and Livelihoods	field	abiotic	mine spoils	Eucalyptus camaldulensis	Myrtaceae	native	trap plant	spores, colonized roots, hyphae	monospecies	Glomus aggregatum	PGPR	not measured	sign.	sign.	not measured	not measured	not measured
Karthikeyan et al.	1	2005	Biological Agriculture and Horticulture	field	none	none	Camellia sinensis	Theaceae	native	trap plant	spores, colonized roots, hyphae	monospecies	Acaulospora scrobiculata, Glomus aggregatum, Rhizophagus fasciculatus, Funneliformis geosporum, Rhizophagus intraradices and Scutellospora calospora	none	sign.	sign.	sign.	not measured	sign.	not measured
Kohler et al.	1	2009	Soil Biology and Biochemistry	greenhouse	abiotic	drought stress	Lactuca sativa	Asteraceae	collection	trap plant	spores, colonized roots, hyphae	monospecies	Rhizophagus intraradices	PGPR	sign.	non-sign.	non-sign.	not measured	not measured	not measured
Kroeff Schmitz et al.	1	2001	Communications in Soil Science and Plant Analysis	greenhouse	none	none	Poncirus trifoliata	Rutaceae	not mentioned	trap plant	spores, colonized roots, hyphae	monospecies	Rhizophagus clarus and Claroideoglomus etunicatum	none	sign.	not measured	sign.	not measured	not measured	not measured
Labidi et al.	1	2015	Mycorrhiza	field	abiotic	alkaline pH stress	Hedysarum coronarium	Fabaceae	native	trap plant	spores, colonized roots, hyphae	multispecies	Septoglomus constrictum, Funneliformis geosporum, Glomus fuegianum, Rhizophagus irregularis and Glomeraceae sp.	none	sign.	not measured	sign.	not measured	sign.	not measured
Labidi et al.		2015	Mycorrhiza	field	abiotic	alkaline pH stress	Hedysarum coronarium	Fabaceae	commercial	in vitro	spores and hyphae	monospecies	Rhizophagus irregularis DAOM197198	none	sign.	not measured	sign.	not measured	sign.	not measured
Latef	1	2011	Mycorrhiza	greenhouse	abiotic	contaminated soil	Capsicum annuum	Solanaceae	collection	trap plant	spores, colonized roots, hyphae	monospecies	Funneliformis mosseae	none	sign.	sign.	sign.	not measured	sign.	not measured
Lendenmann et al.	1	2011	Mycorrhiza	growth chamber	abiotic	nutrient stress	Medicago truncatula	Fabaceae	native	trap plant	spores	monospecies	Rhizophagus intraradices BEG158, Claroideoglomus claroideum BEG155 and Gigaspora margarita BEG152	none	sign.	sign.	sign.	not measured	sign.	not measured
Li et al.	1	2012	Biology and Fertility of Soils	greenhouse	none	none	Zea mays	Poaceae	not mentioned	trap plant	spores, colonized roots, hyphae	monospecies	Rhizophagus intraradices BEG141	earthworm	sign.	sign.	sign.	not measured	sign.	not measured
Li et al.	1	2005	Communications in Soil Science and Plant Analysis	greenhouse	abiotic	nutrient stress	Colocasia esculenta	Araceae	not mentioned	not mentioned	not mentioned	monospecies	Funneliformis mosseae and Diversispora epigaea	none	not measured	sign.	sign.	not measured	sign.	not measured
Li et al.		2005	Communications in Soil Science and Plant Analysis	field	none	none	Colocasia esculenta	Araceae	not mentioned	not mentioned	not mentioned	monospecies	Funneliformis mosseae and Diversispora epigaea	none	sign.	sign.	sign.	not measured	sign.	not measured
Li et al.		2005	Communications in Soil Science and Plant Analysis	greenhouse	abiotic	transplant shock	Colocasia esculenta	Araceae	not mentioned	not mentioned	not mentioned	monospecies	Funneliformis mosseae, Diversispora epigaea and Gigaspora rosea	none	not measured	not measured	not measured	sign.	sign.	not measured
Li et al.	1	2013	Biology and Fertility of Soils	field	none	none	Zea mays	Poaceae	non-native	trap plant	spores, colonized roots, hyphae	monospecies	Rhizophagus intraradices BEG141	earthworm	sign.	sign.	sign.	sign.	sign.	not measured
Liu and Dalpé	1	2009	International Journal of Phytoremediation	greenhouse	abiotic	contaminated soil	Allium porrum	Liliaceae	not mentioned	trap plant	colonized roots	monospecies	Rhizophagus irregularis DAOM197198 and Diversispora epigaea DAOM196672	soil microorganisms	not measured	non-sign.	sign.	not measured	sign.	not measured
Maiti et al.	1	2011	Mycorrhiza	field	none	none	Oryza sativa	Poaceae	native	trap plant	spores, colonized roots, hyphae	multispecies	Glomeraceae spp. and Acaulospora sp.	none	sign.	non-sign.	sign.	sign.	sign.	not measured
Malusa et al.	1	2007	International Journal of Fruit Science	greenhouse	abiotic	nutrient stress	Fragaria x ananassa	Rosaceae	commercial	trap plant	spores, colonized roots, hyphae	multispecies	Funneliformis mosseae, Rhizophagus intraradices, Funneliformis caledonium, Septoglomus viscosum and Funneliformis coronatum	saprophytic fungi and PGPR	sign.	sign.	non-sign.	not measured	sign.	not measured
Mamatha et al.	1	2002	Mycorrhiza	field	abiotic	nutrient stress	Morus alba	Moraceae	collection	trap plant	spores, colonized roots, hyphae	monospecies	Rhizophagus fasciculatus	MHB	sign.	not measured	sign.	sign.	sign.	not measured
Mamatha et al.		2002	Mycorrhiza	field	abiotic	nutrient stress	Carica papaya	Caricaceae	native/collection	trap plant	spores, colonized roots, hyphae	multispecies	Funneliformis mosseae and Funneliformis caledonium	MHB	sign.	not measured	sign.	sign.	not measured	not measured
Mandal et al.	1	2015	Mycorrhiza	greenhouse	none	none	Artemisia annua	Asteraceae	collection	trap plant	spores, colonized roots, hyphae	monospecies	Rhizophagus intraradices CMCCWep319	none	not measured	not measured	not measured	sign.	not measured	not measured
Mardukhi et al.	1	2015	Communications in Soil Science and Plant Analysis	greenhouse	abiotic	saline stress	Triticum aestivum	Poaceae	native	trap plant	spores, colonized roots, hyphae	monospecies and multispecies	Funneliformis mosseae, Rhizophagus intraradices and Claroideoglomus etunicatum	none	not measured	not measured	not measured	not measured	sign.	not measured
Mohammad et al.	1	2003	Journal of Plant Nutrition	greenhouse	abiotic	saline and nutrient stress	Hordeum vulgare	Poaceae	not mentioned	trap plant	spores, colonized roots, hyphae	monospecies and multispecies	Rhizophagus intraradices and an unknown mix	none	sign.	not measured	sign.	not measured	sign.	not measured
Mortimer et al.	1	2013	Plant and Soil	greenhouse	abiotic	nutrient stress	Acacia cyclops	Fabaceae	commercial	not mentioned	not mentioned	monospecies	Funneliformis mosseae	PGPR	sign.	sign.	sign.	not measured	sign.	not measured
Muthukumar et al.	1	2001	Biology and Fertility of Soils	outdoor pot	none	none	Azadirachta indica	Meliaceae	native	trap plant	spores, colonized roots, hyphae	monospecies and multispecies	Rhizophagus intraradices and Funneliformis geosporum	PSB and PGPR	sign.	sign.	sign.	sign.	sign.	not measured
Ndoye et al.	1	2013	Agroforestry Systems	greenhouse	none	none	Acacia senegal	Fabaceae	non-native	trap plant	spores, colonized roots, hyphae	monospecies	Glomus aggregatum, Rhizophagus fasciculatus, Rhizophagus intraradices, Rhizophagus manihotis, Funneliformis mosseae and Funneliformis verruculosum	none	sign.	sign.	sign.	not measured	not measured	not measured
Nell et al.	1	2009	Journal of the Science of Food and Agriculture	greenhouse	abiotic	nutrient stress	Salvia officinalis	Lamiaceae	commercial	not mentioned	spores and hyphae	monospecies and multispecies	Funneliformis mosseae, Rhizophagus intraradices, Claroideoglomus claroideum, Glomus microaggregatum, Funneliformis caledonium and Claroideoglomus etunicatum	none	sign.	sign.	non-sign.	non-sign.	non-sign.	not measured
Olawuyi et al.	1	2014	Archives of Agronomy and Soil Science	outdoor pot	biotic	resistance to fungi	Zea mays	Poaceae	collection	not mentioned	not mentioned	monospecies	Septoglomus deserticola	none	not measured	not measured	sign.	sign.	not measured	sign.
Oliveira et al.	1	2005	Mycorrhiza	growth chamber	none	none	Conyza bilbaoana	Asteraceae	native	trap plant	spores, colonized roots, hyphae	monospecies	Rhizophagus intraradices BEG163 or Funneliformis mosseae BEG198	none	sign.	sign.	sign.	not measured	not measured	not measured
Oliveira et al.		2005	Mycorrhiza	growth chamber	none	none	Conyza bilbaoana	Asteraceae	non-native	trap plant	spores, colonized roots, hyphae	monospecies	Rhizophagus intraradices BEG75 or Funneliformis mosseae BEG25	none	sign.	sign.	sign.	not measured	not measured	not measured
Ortas et al.	1	2011	Scientia Horticulturae	greenhouse	none	none	Capsicum annuum	Solanaceae	not mentioned	trap plant	spores, colonized roots, hyphae	monospecies and multispecies	Claroideoglomus etunicatum, Rhizophagus clarus, Rhizophagus intraradices, Funneliformis caledonium and Funneliformis mosseae	none	sign.	sign.	sign.	not measured	sign.	not measured
Ouzounidou et al.	1	2015	Brazilian Journal of Botany	greenhouse	abiotic	alkaline pH stress	Salvia hispanica	Lamiaceae	collection	trap plant	spores, colonized roots, hyphae	monospecies	Funneliformis mosseae	none	non-sign.	not measured	sign.	not measured	sign.	not measured
Ouzounidou et al.		2015	Brazilian Journal of Botany	greenhouse	abiotic	acid pH stress	Salvia hispanica	Lamiaceae	collection	trap plant	spores, colonized roots, hyphae	monospecies	Funneliformis mosseae	none	non-sign.	not measured	non-sign.	not measured	sign.	not measured
Patharajan and Raaman	1	2012	Archives of Phytopathology and Plant Protection	greenhouse	abiotic	contaminated soil	Allium sativum	Liliaceae	not mentioned	not mentioned	not mentioned	monospecies	Rhizophagus fasciculatus and Funneliformis mosseae	none	sign.	sign.	sign.	sign.	sign.	not measured
Pellegrino et al.	1	2012	New Phytologist	field	none	none	Medicago sativa	Fabaceae	collection	trap plant	spores, colonized roots, hyphae	monospecies	Funneliformis mosseae	none	not measured	not measured	sign.	sign.	sign.	not measured
Peng et al.	1	2011	Mycorrhiza	growth chamber	abiotic	saline stress	Astragalus sinicus	Fabaceae	not mentioned	trap plant	spores, colonized roots, hyphae	monospecies and multispecies	Funneliformis mosseae BEG185, Rhizophagus intraradices BEG141 and Claroideoglomus claroideum BEG23	none	not measured	sign.	sign.	not measured	not measured	not measured
Perner et al.	1	2007	Mycorrhiza	greenhouse	abiotic	nutrient stress	Pelargonium peltatum	Geraniaceae	commercial	not mentioned	not mentioned	multispecies	Funneliformis mosseae, Rhizophagus intraradices, Claroideoglomus claroideum, Glomus microaggregatum, Glomeraceae sp. and Claroideoglomus etunicatum	none	sign.	sign.	non-sign.	sign.	sign.	not measured
Prasad et al.	1	2011	Biology and Fertility of Soils	greenhouse	abiotic	contaminated soil	Ocimum basilicum	Lamiaceae	collection	trap plant	spores, colonized roots, hyphae	monospecies	Rhizophagus intraradices	none	sign.	sign.	sign.	sign.	not measured	not measured
Prasad et al.	1	2012	Biology and Fertility of Soils	greenhouse	abiotic	nutrient stress	Pelargonium sp.	Geraniaceae	collection	trap plant	spores, colonized roots, hyphae	monospecies	Rhizophagus intraradices	none	sign.	not measured	sign.	sign.	sign.	not measured
Quatrini et al.	1	2003	Water, Air, and Soil Pollution: Focus	greenhouse	none	none	Acacia cyanophylla and Spartium junceum	Fabaceae X2	collection	trap plant	spores, colonized roots, hyphae	monospecies and multispecies	Septoglomus constrictum, Rhizophagus clarus, Rhizophagus intraradices and Paraglomus brasilianum	PGPR	sign.	non-sign.	sign.	sign.	not measured	not measured
Quilambo et al.	1	2005	Journal of Plant Nutrition	outdoor pot	none	none	Arachis hypogaea	Fabaceae	commercial	not mentioned	not mentioned	multispecies	Rhizophagus intraradices and Claroideoglomus etunicatum	none	sign.	sign.	sign.	not measured	not measured	not measured
Quilambo et al.		2005	Journal of Plant Nutrition	outdoor pot	none	none	Arachis hypogaea	Fabaceae	native	trap plant	spores, colonized roots, hyphae	unknown	unknown	none	sign.	sign.	sign.	not measured	not measured	not measured
Ray and Valsalakumar	1	2010	Journal of Plant Nutrition	outdoor pot	none	none	Phaseolus aureus	Fabaceae	collection	trap plant	spores, colonized roots, hyphae	monospecies	Funneliformis mosseae, Glomus microcarpum and Gigaspora margarita	PGPR	sign.	not measured	sign.	sign.	sign.	not measured
Robinson Boyer et al.	1	2015	Mycorrhiza	growth chamber	abiotic	drought stress	Fragaria x ananassa	Rosaceae	collection	trap plant	spores, colonized roots, hyphae	monospecies and multispecies	Funneliformis mosseae BEG25 and Funneliformis geosporum BEG11	none	sign.	sign.	sign.	sign.	non-sign.	not measured
Rydlová et al.	1	2015	Mycorrhiza	outdoor pot	none	none	Coriandrum sativum	Apiaceae	collection	trap plant	spores, colonized roots, hyphae	monospecies	Rhizophagus irregularis BEG140	none	sign.	not measured	sign.	non-sign.	sign.	not measured
Rydlová et al.		2015	Mycorrhiza	outdoor pot	none	none	Anethum graveolens	Apiaceae	collection	trap plant	spores, colonized roots, hyphae	monospecies	Rhizophagus irregularis BEG140	none	sign.	not measured	non-sign.	non-sign.	sign.	not measured
Rydlová et al.	1	2015	Mycorrhiza	greenhouse	none	none	Cyclamen purpurascens	Primulaceae	native	trap plant	spores, colonized roots, hyphae	monospecies	Septoglomus constrictum	none	not measured	non-sign.	sign.	sign.	sign.	not measured
Sabannavar and Lakshman	1	2011	Communications in Soil Science and Plant Analysis	outdoor pot	none	none	Sesamum Indicum	Pedaliaceae	not mentioned	trap plant	spores, colonized roots, hyphae	monospecies	Rhizophagus fasciculatus and Acaulospora laevis	PGPR	sign.	sign.	sign.	sign.	sign.	not measured
Saito et al.	1	2011	Soil Science and Plant Nutrition	growth chamber	abiotic	nutrient stress	Saccharum spontaneum, Rhynchelytrum repens, Miscanthus sinensis, Paspalum notatum, and Eragrostis curvula	Poaceae X5	collection	not mentioned	spores	monospecies	Claroideoglomus etunicatum MAFF520051	none	not measured	not measured	not measured	sign.	sign.	not measured
Santos Lima et al.	1	2015	Symbiosis	greenhouse	none	none	Inga vera	Fabaceae	collection	trap plant	spores, colonized roots, hyphae	monospecies	Gigaspora albida UFPE 01, Claroideoglomus etunicatum UFPE 06 and Acaulospora longula UFPE 21	none	sign.	sign.	sign.	sign.	not measured	not measured
Sato et al.	1	2015	Soil Science and Plant Nutrition	greenhouse	none	none	Allium fistulosum	Liliaceae	collection	trap plant	spores, colonized roots, hyphae	monospecies	Rhizophagus clarus CK001	none	sign.	not measured	sign.	not measured	sign.	not measured
Schalamuk et al.	1	2011	Communications in Soil Science and Plant Analysis	outdoor pot	abiotic	nutrient stress	Triticum sp.	Poaceae	not mentioned	not mentioned	spores	monospecies	Funneliformis mosseae	none	sign.	non-sign.	non-sign.	not measured	sign.	not measured
Schwarz et al.	1	2011	Mycorrhiza	greenhouse	none	none	Solanum lycopersicum	Solanaceae	not mentioned	not mentioned	not mentioned	monospecies	Funneliformis mosseae BEG12	none	sign.	non-sign.	sign.	non-sign.	non-sign.	not measured
Shen et al.	1	2011	Journal of Plant Nutrition	greenhouse	abiotic	nutrient stress	Allium fistulosum	Liliaceae	not mentioned	trap plant	spores, colonized roots, hyphae	monospecies	Claroideoglomus etunicatum and Diversispora epigea	none	sign.	non-sign.	non-sign.	sign.	sign.	not measured
Singh et al.	1	2010	Caryologia: International Journal of Cytology, Cytosystematics and Cytogenetics	greenhouse	biotic	resistance to fungi	Cicer arietinum	Fabaceae	collection	not mentioned	spores	monospecies	Glomus hoi and Rhizophagus fasciculatus	PGPR	sign.	sign.	sign.	not measured	sign.	sign.
Singh and Gogoi	1	2012	Journal of Forestry Research	greenhouse	none	none	Piper longum	Piperaceae	native	trap plant	spores	multispecies	Rhizophagus fasciculatus, Funneliformis mosseae , Glomeraceae sp., Rhizophagus clarus, Claroideoglomus etunicatum and Diversispora epigaea	none	not measured	sign.	sign.	sign.	sign.	not measured
Singh and Gogoi		2012	Journal of Forestry Research	field	none	none	Piper longum	Piperaceae	native	trap plant	spores	multispecies	Rhizophagus fasciculatus, Funneliformis mosseae , Glomeraceae sp., Rhizophagus clarus, Claroideoglomus etunicatum and Diversispora epigaea	none	not measured	sign.	sign.	sign.	sign.	not measured
Stevens et al.	1	2011	Mycorrhiza	greenhouse	abiotic	drought stress	Bidens frondosa and Eclipta prostrata	Asteraceae X2	native	trap plant	colonized roots	multispecies	unknown	none	not measured	non-sign.	non-sign.	not measured	not measured	not measured
Stewart et al.	1	2005	Mycorrhiza	field	abiotic	transplant shock and nutrient stress	Fragaria x ananassa	Rosaceae	commercial	not mentioned	spores	multispecies	Rhizophagus intraradices, Funneliformis mosseae and Claroideoglomus etunicatum	none	sign.	sign.	non-sign.	sign.	not measured	not measured
Tavasolee et al.	1	2011	Current Microbiology	greenhouse	none	none	Cicer arietinum	Fabaceae	collection	trap plant	spores, colonized roots, hyphae	monospecies and multispecies	Rhizophagus intraradices, Funneliformis mosseae	PGPR	sign.	sign.	not measured	not measured	not measured	not measured
Tawaraya et al.	1	2012	Biology and Fertility of Soils	field	abiotic	nutrient stress	Allium fistulosum	Liliaceae	commercial	not mentioned	spores, colonized roots, hyphae	monospecies	Glomeraceae sp.	none	sign.	not measured	sign.	sign.	sign.	not measured
Taylor et al.	1	2015	Biology and Fertility of Soils	greenhouse	none	none	Allium cepa	Liliaceae	collection	trap plant	spores and hyphae	monospecies and multispecies	Funneliformis mosseae BEG12, Rhizophagus manihotis FL879, Rhizophagus irregularis BEG144, Diversispora epigaea BEG47 and Acaulospora spinosa WV861A	none	sign.	sign.	sign.	sign.	sign.	not measured
Tong et al.	1	2013	Plant and Soil	greenhouse	abiotic	nutrient stress	Ipomoea batatas	Convolvulaceae	commercial	not mentioned	spores	monospecies and multispecies	Rhizophagus intraradices and Funneliformis mosseae	none	sign.	non-sign.	non-sign.	non-sign.	sign.	not measured
Udo et al.	1	2013	Biocontrol Science and Technology	greenhouse	biotic	resistance to nematode	Solanum lycopersicum	Solanaceae	collection	trap plant	spores, colonized roots, hyphae	monospecies	Claroideoglomus etunicatum KE118 , Gigaspora gigantea VA105, Septoglomus deserticola FL912, Claroideoglomus claroideum ML108 and Funneliformis mosseae FR113	nematophagous fungi	sign.	sign.	sign.	sign.	not measured	sign.
Urgiles et al.	1	2014	New forest	greenhouse	abiotic	drought stress	Alnus acuminata and Morella pubescens	Betulaceae and Myricaceae	native	bulk soil	spores, colonized roots, hyphae	multispecies	unknown	none	sign.	sign.	sign.	sign.	not measured	not measured
Urgiles et al.		2014	New forest	greenhouse	abiotic	drought stress	Alnus acuminata and Morella pubescens	Betulaceae and Myricaceae	native	trap plant	spores, colonized roots, hyphae	multispecies	Claroideoglomus etunicatum, Rhizophagus sp., Diversispora sp., Ambispora sp. and Archaeospora sp.	none	sign.	sign.	sign.	sign.	not measured	not measured
Velivelli et al.	1	2015	Microbial Ecology	field	none	none	Solanum tuberosum	Solanaceae	commercial/collection	not mentioned	spores	monospecies	Rhizophagus irregularis DAOM197198 and Rhizophagus irregularis MUCL41833	none	not measured	not measured	not measured	non-sign.	not measured	not measured
Vicente-Sánchez	1	2014	Mycorrhiza	greenhouse	abiotic	saline stress	Lactuca sativa	Asteraceae	native	trap plant	spores, colonized roots, hyphae	monospecies	Glomus iranicum	none	sign.	not measured	not measured	sign.	sign.	not measured
Wang et al.	1	2011	Mycorrhiza	greenhouse	abiotic	nutrient stress	Glycine max	Fabaceae	collection	trap plant	spores, colonized roots, hyphae	monospecies	Funneliformis mosseae	PGPR	sign.	sign.	sign.	sign.	sign.	not measured
Wang et al.	1	2008	Communications in Soil Science and Plant Analysis	greenhouse	none	none	Cucumis sativus	Cucurbitaceae	collection	trap plant	spores, colonized roots, hyphae	monospecies	Funneliformis mosseae, Rhizophagus intraradices and Diversispora epigaea	none	not measured	not measured	sign.	sign.	sign.	not measured
Wang et al.	1	2012	Communications in Soil Science and Plant Analysis	greenhouse	biotic	resistance to fungi	Cucumis sativus	Cucurbitaceae	collection	trap plant	spores, colonized roots, hyphae	monospecies	Funneliformis mosseae and Diversispora epigaea	none	sign.	sign.	sign.	sign.	sign.	sign.
Wang et al.	1	2008	Biology and Fertility of Soils	greenhouse	abiotic	saline stress	Poncirus trifoliata and Citrus reticulata	Rutaceae X2	collection	trap plant	spores, colonized roots, hyphae	monospecies	Diversispora epigaea	none	sign.	not measured	sign.	sign.	sign.	not measured
Williams et al.	1	2012	New Zealand Journal of Botany	field	none	none	Podocarpus cunninghamii	Podocarpaceae	commercial	not mentioned	spores	monospecies	Rhizophagus irregularis	none	sign.	not measured	non-sign.	not measured	not measured	not measured
Williams et al.		2012	New Zealand Journal of Botany	field	none	none	Podocarpus cunninghamii	Podocarpaceae	native	trap plant	spores	monospecies	Acaulospora laevis	none	sign.	not measured	sign.	not measured	not measured	not measured
Williams et al.		2012	New Zealand Journal of Botany	field	none	none	Podocarpus cunninghamii	Podocarpaceae	native	not mentioned	spores	multispecies	unknown	none	sign.	not measured	non-sign.	not measured	not measured	not measured
Williams et al.		2012	New Zealand Journal of Botany	field	none	none	Podocarpus cunninghamii	Podocarpaceae	native	not mentioned	spores	multispecies	unknown	none	sign.	not measured	sign.	not measured	not measured	not measured
Wu et al.	1	2011	Communications in Soil Science and Plant Analysis	greenhouse	abiotic	transplant shock	Citrus tangerine	Rutaceae	collection	not mentioned	spores	monospecies	Funneliformis mosseae	none	sign.	sign.	sign.	sign.	sign.	not measured
Wu et al.		2011	Communications in Soil Science and Plant Analysis	greenhouse	abiotic	transplant shock	Citrus tangerine	Rutaceae	collection	not mentioned	spores	monospecies	Diversispora epigaea	none	sign.	non-sign.	non-sign.	non-sign.	non-sign.	not measured
Xu et al.	1	2015	Acta Agriculturae Scandinavica	greenhouse	abiotic	soil compaction	Solanum lycopersicum and Zea mays	Solanaceae	collection	trap plant	spores, colonized roots, hyphae	monospecies	Funneliformis mosseae	none	sign.	non-sign.	non-sign.	not measured	sign.	not measured
Yadav et al.	1	2015	Journal of Essential Oil Bearing Plants	greenhouse	none	none	Helianthus annuus	Asteraceae	native	trap plant	spores	monospecies and multispecies	Funneliformis mosseae and Acaulospora laevis	saprophytic fungi and PGPR	sign.	sign.	sign.	sign.	sign.	not measured
Yadav et al.	1	2015	Communications in Soil Science and Plant Analysis	field	none	none	Pisum sativum	Fabaceae	collection	not mentioned	spores	monospecies	Funneliformis mosseae	none	not measured	not measured	sign.	sign.	sign.	not measured
Yooyongwech et al.	1	2013	Plant Growth Regulation	greenhouse	abiotic	drought stress	Macadamia tetraphylla	Proteaceae	commercial	not mentioned	spores	multispecies	Glomeraceae sp., Acaulospora sp., Gigaspora sp. and Scutellospora sp.	none	not measured	not measured	sign.	sign.	sign.	not measured
Yu et al	1	2010	Communications in Soil Science and Plant Analysis	greenhouse	abiotic	contaminated soil	Zea mays	Poaceae	native	trap plant	spores, colonized roots, hyphae	monospecies	Claroideoglomus etunicatum, Septoglomus constrictum and Funneliformis mosseae	none	sign.	not measured	sign.	not measured	sign.	not measured
Zarei and Paymaneh	1	2014	Archives of Agronomy and Soil Science	greenhouse	abiotic	saline stress	Citrus jambheri	Rutaceae	native	trap plant	spores, colonized roots, hyphae	monospecies	Claroideoglomus etunicatum and Rhizophagus intraradices	none	sign.	not measured	sign.	not measured	sign.	not measured
Zarei et al.	1	2006	Journal of Plant nutrition	greenhouse	abiotic	nutrient stress	Lens culinaris	Fabaceae	native	trap plant	spores, colonized roots, hyphae	monospecies	Rhizophagus intraradices and Funneliformis mosseae	PGPR	sign.	not measured	sign.	sign.	sign.	not measured
Zhang et al	1	2015	Soil Science and Plant Nutrition	greenhouse	abiotic	contaminated soil	Lotus japonicus	Fabaceae	collection	trap plant	spores, colonized roots, hyphae	monospecies	Gigaspora margarita MAFF520054, Acaulospora longula MAFF520060 and Rhizophagus irregularis DAOM197198	none	sign.	sign.	sign.	sign.	sign.	not measured
Zhang et al.	1	2014	Journal of Plant Nutrition	greenhouse	abiotic	drought stress	Eriobotrya japonica	Rosaceae	not mentioned	trap plant	spores, colonized roots, hyphae	monospecies	Acaulospora laevis, Funneliformis mosseae and Funneliformis caledonium	none	sign.	not measured	sign.	not measured	sign.	not measured
Zubek et al.	1	2012	Mycorrhiza	greenhouse	none	none	Hypericum perforatum	Hypericaceae	collection	trap plant	spores, colonized roots, hyphae	monospecies and multispecies	Rhizophagus intraradices, Funneliformis mosseae, Septoglomus constrictum and Funneliformis geosporum	none	sign.	not measured	non-sign.	not measured	sign.	not measured
Zubek et al.	1	2010	Mycorrhiza	greenhouse	none	none	Inula ensifolia	Asteraceae	collection	trap plant	spores, colonized roots, hyphae	monospecies and multispecies	Rhizophagus intraradices and Rhizophagus clarus	none	sign.	non-sign.	not measured	not measured	sign.	not measured
Zubek et al.		2010	Mycorrhiza	greenhouse	none	none	Inula ensifolia	Asteraceae	native	trap plant	spores, colonized roots, hyphae	monospecies and multispecies	Rhizophagus intraradices and Rhizophagus clarus	none	sign.	non-sign.	not measured	not measured	non-sign.	not measured
Zubek et al.	1	2009	Mycorrhiza	greenhouse	none	none	Plantago atrata, Pulsatilla slavica, and Senecio umbrosus	Plantaginaceae, Ranunculaceae and Asteraceae	collection	trap plant	spores, colonized roots, hyphae	multispecies	Claroideoglomus claroideum BEG96, Septoglomus constrictum, Funneliformis geosporum and Funneliformis mosseae BEG12	none	sign.	not measured	sign.	not measured	sign.	not measured
Zubek et al.		2009	Mycorrhiza	greenhouse	none	none	Plantago atrata, Pulsatilla slavica, and Senecio umbrosus	Plantaginaceae, Ranunculaceae and Asteraceae	collection	trap plant	spores, colonized roots, hyphae	multispecies	Claroideoglomus claroideum BEG96, Septoglomus constrictum, Funneliformis geosporum and Funneliformis mosseae BEG12	PGPR	sign.	not measured	sign.	not measured	sign.	not measured
Zubek et al.		2009	Mycorrhiza	greenhouse	none	none	Plantago atrata, Pulsatilla slavica, and Senecio umbrosus	Plantaginaceae, Ranunculaceae and Asteraceae	native	trap plant	spores, colonized roots, hyphae	multispecies	Acaulospora bireticulata, Entrophospora baltica, Acaulospora paulinae, Claroideoglomus claroideum, Septoglomus constrictum, Diversispora trimurales, Ambispora gerdemannii, Archaeospora trappei Septoglomus constrictum, Septoglomus deserticola, Glomus macrocarpum, Scutellospora dipurpurescens, Acaulospora gedanensis, Acaulospora mellea, Funnelliformis caledonium and Claroideoglomus claroideum	none	sign.	not measured	sign.	not measured	sign.	not measured
Total articles	127
