# Supplementary material for: Arbuscular Mycorrhizal Fungi as Natural Biofertilizers: Let's Benefit from Past Successes
Source: Front Microbiol. 2016 Jan 19;6:1559. doi: 10.3389/fmicb.2015.01559 (PMC4717633; doi:10.3389/fmicb.2015.01559)
Supplement: Supplementary Material S3 — The table reports the proportions of experiments showing a significant increase (sign./N) in colonization, biomass, yield, and nutrition following AMF inoculation for three factors, i.e., the experimental condition (levels = greenhouse or open-field), the inoculant origin (levels = native origin or other origin) and the method of application (levels = monospecies inoculum or multispecies inoculum). The number of experiments considered (N) for the calculation of each proportion is also reported. [file DataSheet3.xlsx]

## Sheet: Table S3
	root colonization		root biomass		shoot biomass		yield		plant nutrition
factors	sign./N	N	sign./N	N	sign./N	N	sign./N	N	sign./N	N
experimental conditions
field	0.806452	31	0.857143	14	0.764706	34	0.807692	26	0.894737	19
greenhouse	0.97619	84	0.676923	65	0.821053	95	0.866667	45	0.925926	81
inoculant origin
native	0.974359	39	0.774194	31	0.863636	44	0.913043	23	0.935484	31
other	0.898551	69	0.72093	43	0.763158	76	0.813953	43	0.896552	58
method of application
monospecies	0.933333	75	0.75	48	0.858824	85	0.875	48	0.923077	65
multispecies	0.888889	27	0.714286	21	0.757576	33	0.888889	18	0.956522	23
